# Supplementary material for: Accuracy of AI chatbots in answering frequently asked questions on cervical cancer
Source: Front Artif Intell. 2025 Sep 1;8:1655303. doi: 10.3389/frai.2025.1655303 (PMC12433935; doi:10.3389/frai.2025.1655303)
Supplement: Supplementary file 2 [file Table_2.XLSX]

## Sheet: Sheet2
	DeepSeek-R1	ChatGPT O1
Q1	5	5
Q2	5	5
Q3	5	5
Q4	5	5
Q5	5	5
Q6	5	4
Q7	5	5
Q8	5	5
Q9	5	5
Q10	5	5
Q11	5	5
Q12	5	5
Q13	5	5
Q14	5	5
Q15	5	5
Q16	5	5
Q17	5	5
Q18	5	5
Q19	5	5
Q20	5	5
Q21	5	5
Q22	5	5
Q23	5	5
Q24	5	5
Q25	5	5
Q26	5	5
Q27	5	5
Q28	4	4
Q29	5	4
Q30	5	5
Q31	5	5
Q32	5	5
Q33	5	5
Q34	5	5
Q35	5	5
Q36	5	5
Q37	3	5
Q38	5	5
Q39	5	5
Q40	5	5
Q41	5	5
Q42	5	5
Q43	5	5
Q44	5	5
Q45	5	5
Q46	3	4
Q47	5	5
Q48	5	5
Q49	5	5
Q50	5	5
Q51	5	5
Q52	5	5
Q53	5	5
Q54	5	5
Q55	4	3
Q56	5	5
Q57	5	5
Q58	5	5
Q59	5	5
Q60	5	5
Q61	5	5
Q62	5	5
Q63	5	5
Q64	5	5
Q65	5	5
Q66	5	5
Q67	5	5
Q68	4	5
Q69	5	5
Q70	5	5
Q71	4	4
Q72	5	5
Q73	5	5
Q74	5	4

## Sheet: Sheet1
					5	4	3	2	1
				Deepseek-R1	0.919	0.054	0.027	0	0
				ChatGPT O1	0.905	0.081	0.014	0	0
